# Supplementary material for: In-Situ Construction of Anti-Aggregation Tellurium Nanorods/Reduced Graphene Oxide Composite to Enable Fast Sodium Storage
Source: Nanomaterials (Basel). 2024 Jan 3;14(1):118. doi: 10.3390/nano14010118 (PMC10780675; doi:10.3390/nano14010118)
Supplement: Supplementary file 1 [file nanomaterials-14-00118-s001.zip]

Archive with 1 entries (1 files):
- nanomaterials-2788098-supplementary.pdf
